# Supplementary material for: Contrast-Enhanced Spectral Mammography in the Evaluation of Breast Microcalcifications: Controversies and Diagnostic Management
Source: Healthcare (Basel). 2023 Feb 9;11(4):511. doi: 10.3390/healthcare11040511 (PMC9956946; doi:10.3390/healthcare11040511)
Supplement: Supplementary file 1 [file healthcare-11-00511-s001.zip]

Archive with 1 entries (1 files):
- healthcare-2139461-supplementary.pdf
